# Supplementary material for: Factors associated with wasting among pediatric cancer patients aged 2–17 years at Uganda cancer institute: A cross-sectional study
Source: PLoS One. 2025 Sep 26;20(9):e0333076. doi: 10.1371/journal.pone.0333076 (PMC12469180; doi:10.1371/journal.pone.0333076)
Supplement: S1 Data — (XLSX) [file pone.0333076.s001.xlsx]

## Sheet: Sheet1
Ward type 1=out patient ward, 2=In-pantient ward	sex	Age	MUAC	1= nowasting 2= at risk, 3 = MAM, 4=SAM	1=no wasting 2= at risk 3= wasted	1= no wasting 2= wasted	Sex of the respondent	Age of the respondent	Level of education	Marital status of the respondent	Are you currently pregnant or breast feeding? (Incase the respondent is female)	What is your form of education	Specify	Type of cancer	Type of solid or Liquid tumor	Specify	Location of the tumor	Stage of cancer	Treatment Type	Vomiting	Diarrhea	Mucositis	Loss of Appetite	Taste Aversions	Gastro-Intestinal obstruction	Constipation	108 Cereals(maize, sorghum, wheat, rice, millet, residue)	109 Oils and fats	110Sugar and honey	111 Meat, Offal and Blood	112 Milk and Milk Products (Yoghurt, Cheese, ice cream)	113 Tubers, Roots and Plantains e.g potatoes, yams, cassava	114 Vegetables	115 Poultry	116 Legumes	117 Fruits	118 Fish	IDDS	119 How many times did the child have a meal; solid semisolid or soft foods other than Liquids Yesterday durung the day or at night?	Bread or Macron	Source	Times	How many times in a week?	Rice & rice Products	Source	Times	Number of times in a week	Sweetpotatoes	Source
1	2	16	20.5	3	3	2	2	34	1	1	4	2	0	1	8		2	4	3	2	2	2	2	2	2	2	1	1	1	0	0	0	0	0	0	1	0	4	2	1	3	1	1	2	3	1	2	0	0
1	1	17	24.5	2	2	1	1	60	1	1	5	1	0	1	11	High grade sarcoma	2	5	1	2	2	1	2	2	2	2	0	0	1	0	0	0	1	1	1	1	0	5	2	1	3	1	1	0	0	0	0	0	0
1	1	15	21.9	2	2	1	1	32	1	1	5	1	0	1	5		2	5	1	1	1	1	1	1	1	1	1	0	1	0	0	0	0	0	0	0	0	2	2	0	0	0	0	3	9	1	3	0	0
1	2	3	13.7	1	1	1	2	23	1	4	4	1	0	1	3		1	4	1	1	2	1	2	2	1	1	1	1	1	1	1	0	1	1	1	1	1	10	6	4	3	4	16	7	3	3	21	0	0
1	2	2	12.9	1	1	1	2	24	1	1	4	1	0	1	3		2	3	1	2	1	1	2	2	1	1	1	1	0	0	1	1	0	1	1	0	0	6	6	0	0	0	0	7	9	2	14	0	0
1	2	7	15.4	2	2	1	2	30	2	2	4	1	0	1	3		2	4	1	2	2	1	1	1	1	1	1	1	1	0	0	0	0	1	1	0	1	6	4	0	0	0	0	7	9	1	7	0	0
1	1	14	17.9	4	3	2	2	43	1	2	4	1	0	1	11	Nasal Pharangeal Carcinoma	1	5	2	2	2	1	1	1	1	2	0	1	1	0	1	1	1	0	1	1	1	8	2	7	3	1	7	0	0	0	0	1	3
1	1	14	19.2	3	3	2	1	24	3	2	5	2	Un employed	2	11	NT	1	5	1	1	1	1	2	2	1	1	1	1	1	1	1	1	1	1	0	1	0	9	4	7	3	2	14	7	3	1	7	1	3
1	2	15	25.4	1	1	1	2	22	2	4	4	2	Un employed	2	1		2	5	1	2	2	1	2	2	2	1	0	1	1	0	0	1	0	1	1	1	1	7	3	2	6	1	2	1	3	1	1	1	6
1	1	11	18	2	2	1	1	22	2	2	5	1	0	1	5		2	5	1	1	1	1	1	1	1	1	1	1	1	1	0	1	1	1	1	1	1	10	2	1	3	3	3	1	3	2	2	1	3
1	1	15	24.6	1	1	1	2	22	2	2	4	1	0	2	1		2	5	1	2	1	1	1	1	1	1	1	1	1	0	1	1	0	1	1	1	0	8	3	2	3	1	2	2	3	1	2	2	3
1	1	4	14.7	1	1	1	1	28	1	1	5	1	0	1	6		1	5	1	1	1	1	1	1	2	1	1	1	1	1	1	0	0	1	1	0	1	8	2	2	3	1	2	4	9	1	4	0	0
1	2	3	13.8	1	1	1	2	32	1	1	3	1	0	1	11	Clear Cell Carcinoma	2	5	1	1	1	1	1	1	1	1	1	1	1	0	1	1	1	1	1	1	0	9	3	3	9	1	3	7	9	1	7	4	9
1	1	9	12.5	4	3	2	1	53	1	1	5	1	0	1	6		1	5	1	2	1	1	1	1	1	1	1	1	1	1	0	1	1	1	1	1	0	9	2	2	3	1	2	7	3	1	7	7	3
1	2	13	16.5	4	3	2	2	18	2	2	4	2	Student	2	1		2	5	1	1	2	2	1	1	1	2	1	1	1	0	0	1	1	1	1	1	0	8	4	0	0	0	0	1	3	1	1	0	0
1	1	11	11.5	4	3	2	1	16	2	2	5	1	0	1	4		2	5	1	2	1	1	1	1	1	1	1	1	1	0	0	0	0	1	1	0	0	5	3	3	3	2	6	3	3	2	6	0	0
1	1	4	15.5	1	1	1	2	32	4	1	4	1	0	1	8		2	5	1	1	1	1	1	1	1	2	1	1	1	0	0	0	0	1	1	0	1	6	3	3	3	1	3	7	9	2	14	0	0
1	1	2	13	1	1	1	2	29	2	1	2	2	Un employed	1	3		1	4	1	2	1	1	2	2	2	1	0	1	1	0	1	0	0	0	0	1	0	4	1	0	0	0	0	0	0	0	0	0	0
1	1	3	16.2	1	1	1	2	33	2	2	1	1	0	2	1		2	5	1	1	1	1	1	1	1	1	1	1	1	1	1	0	0	1	0	0	0	6	3	7	3	1	7	7	3	2	14	0	0
1	2	7	14.8	3	3	2	2	24	2	1	4	1	0	1	4		2	5	1	2	1	1	1	1	1	1	1	1	1	0	1	1	1	1	1	1	0	9	3	3	3	2	6	3	3	1	3	4	1
1	1	11	21.1	1	1	1	2	33	1	2	4	1	0	2	1		2	5	1	1	1	1	2	1	1	1	1	0	1	0	1	1	0	0	1	0	1	6	2	0	0	0	0	2	3	1	2	2	3
1	2	3	12.1	3	3	2	2	49	1	2	4	1	0	1	10		1	5	1	1	1	1	2	1	1	1	1	0	1	0	0	1	1	1	1	1	0	7	2	3	3	1	3	2	3	1	2	0	0
1	2	7	19.1	1	1	1	2	29	3	2	4	1	0	1	11	Brain tumor	1	5	1	1	1	1	1	1	2	2	1	1	1	1	1	0	0	0	0	1	0	6	3	7	3	1	7	1	3	1	1	0	0
1	2	6	16.2	1	1	1	2	38	2	1	4	1	0	2	1		2	5	1	1	1	2	2	2	1	2	1	1	1	1	1	0	0	1	0	1	1	8	2	2	3	1	2	3	3	2	6	1	3
1	1	11	18	2	2	1	2	36	3	1	4	2	0	1	4		2	1	1	2	1	1	2	1	1	2	0	1	1	0	1	0	0	1	0	1	0	5	3	0	0	0	0	1	6	1	1	0	0
1	2	17	24	1	1	1	2	61	2	1	4	1	0	2	1		1	5	1	2	1	1	2	1	1	1	1	1	1	0	1	0	1	0	0	1	1	7	2	1	3	1	1	0	0	0	0	0	0
1	2	2	14.5	1	1	1	2	23	2	1	4	1	0	2	11	Langerhans Cell Histocytosis	2	5	1	1	1	2	2	1	1	1	1	1	1	1	1	0	1	0	1	0	0	7	3	2	3	1	2	2	3	2	4	0	0
1	1	12	16.4	3	3	2	2	39	1	2	4	1	0	1	6		2	5	1	1	1	2	2	1	1	2	1	1	1	1	1	0	1	1	0	0	0	7	1	0	0	0	0	0	0	0	0	0	0
1	1	6	17.2	1	1	1	2	28	4	1	4	1	0	2	1		2	5	1	1	1	1	1	1	1	1	1	0	1	0	0	1	1	1	1	1	1	8	2	0	0	0	0	7	9	1	7	0	0
1	1	5	14.4	2	2	1	2	30	2	1	4	1	0	1	11	Rosai Dofman Disease	2	5	1	2	2	2	2	2	1	1	1	1	1	1	1	0	0	0	1	0	0	6	2	0	0	0	0	4	3	2	8	0	0
1	1	15	18.5	3	3	2	1	30	3	2	5	1	0	2	1		2	5	1	2	2	2	2	2	1	1	1	1	1	0	0	0	1	0	0	1	0	5	3	1	3	1	1	7	3	1	7	0	0
1	1	16	18.3	3	3	2	1	34	3	1	5	1	0	1	11	Nasal Pharangealcarcinoma	1	5	1	2	1	1	2	2	1	2	1	1	0	1	0	0	1	0	0	0	1	5	3	1	3	1	1	2	3	1	2	7	1
1	1	4	14.5	1	1	1	1	22	2	2	5	1	0	1	11	Soft tissue sarcoma	2	5	1	1	1	1	2	1	1	1	1	0	0	0	1	0	0	1	1	1	0	5	3	3	3	1	3	0	0	0	0	0	0
1	2	16	23.9	1	1	1	2	27	1	2	4	2	Not working	1	11	Gestational Trophoblstic Neoplasia	2	5	1	1	1	1	2	1	1	2	1	1	1	1	0	1	1	0	1	1	0	8	2	0	0	0	0	3	3	1	3	1	3
1	1	16	23	1	1	1	1	42	2	1	5	1	0	1	11	Meningioma	2	5	1	2	1	1	2	2	1	1	1	1	1	1	1	1	1	1	0	1	1	10	2	7	3	1	7	3	3	1	3	1	3
1	2	2	13.8	1	1	1	1	50	1	1	5	1	0	1	9		2	5	1	2	1	1	2	1	1	1	1	1	1	0	1	0	0	0	1	0	1	6	3	3	3	1	3	5	3	3	15	2	3
1	2	9	21.7	1	1	1	1	49	1	1	5	1	0	1	7		2	5	1	1	1	1	1	1	1	1	1	1	1	1	0	0	0	0	0	1	0	5	2	2	3	1	2	3	3	1	3	0	0
1	2	3	15.9	1	1	1	2	35	2	1	4	1	0	1	9		2	5	1	2	1	2	2	2	1	1	1	1	1	1	1	0	1	0	0	1	0	7	2	7	3	5	35	7	3	3	21	1	3
1	1	6	17.5	1	1	1	1	42	3	1	5	1	0	2	10		2	5	1	2	1	1	2	1	1	2	0	1	1	0	1	1	1	0	1	1	0	7	2	4	3	1	4	0	0	0	0	0	0
1	1	10	19	1	1	1	2	16	1	2	4	2	Un employed	1	4		2	3	1	1	1	1	2	1	1	1	1	1	1	0	0	0	0	1	1	0	0	5	3	1	3	1	1	3	3	1	3	0	0
1	1	15	20.9	2	2	1	2	38	1	1	4	1	0	1	11	Kaposis Sarcoma	2	5	1	1	2	2	1	1	1	1	1	1	0	0	0	0	0	1	0	1	0	4	1	0	0	0	0	3	3	1	3	4	3
1	1	2	14.4	1	1	1	2	20	1	2	2	2	Un employed	1	9		2	4	2	2	1	2	2	2	1	1	1	1	1	0	1	0	0	0	1	0	0	5	2	0	0	0	0	7	3	1	7	0	0
1	1	6	17	1	1	1	2	29	2	2	2	2	Un employed	1	3		1	4	2	1	1	1	1	1	1	1	1	1	1	1	0	0	0	0	1	0	0	5	2	2	3	1	2	7	3	1	7	0	0
1	1	16	28	1	1	1	2	30	2	2	4	1	0	1	8		2	5	1	2	2	1	2	1	1	2	1	1	1	0	0	0	0	0	1	0	0	4	4	0	0	0	0	7	3	2	14	0	0
1	2	10	20.1	1	1	1	2	29	2	2	4	1	0	2	1		1	2	1	2	2	2	2	2	1	2	1	1	1	1	1	0	0	0	1	1	0	7	2	0	0	0	0	1	3	1	1	0	0
1	2	16	25.2	1	1	1	2	46	1	1	4	1	0	1	1	Small Round blue cell tumor	2	5	1	1	1	2	1	1	1	1	1	0	1	0	1	1	1	1	0	1	1	8	3	0	0	0	0	1	3	1	1	2	3
1	1	10	21.9	1	1	1	2	38	3	1	4	1	0	1	6		2	5	1	2	2	2	2	2	1	2	1	0	1	0	0	1	1	0	0	1	0	5	3	6	3	1	6	7	3	1	7	0	0
1	1	14	19.3	2	2	1	1	46	1	1	5	1	0	1	11	Kaposis Sarcoma	2	5	1	1	1	1	1	1	1	1	1	1	1	0	0	1	0	1	1	1	1	8	4	7	3	1	7	2	3	1	2	0	0
1	2	10	19.4	1	1	1	1	40	3	1	5	1	0	1	11	Rosai Dofman Disease	2	5	1	2	1	1	2	2	1	1	1	1	1	1	0	0	0	0	1	0	0	5	3	7	3	1	7	7	3	1	7	0	0
1	2	15	25.4	1	1	1	2	35	3	2	4	1	0	1	5		2	5	1	2	2	2	1	1	1	2	1	1	0	1	0	1	0	1	1	0	0	6	2	2	3	1	2	7	3	1	7	0	0
1	2	10	22.8	1	1	1	2	41	2	2	4	1	0	2	2		2	5	1	1	1	1	1	1	1	1	1	1	0	0	0	1	0	0	1	0	0	4	3	3	3	1	3	4	3	1	4	0	0
1	2	11	19	1	1	1	2	46	1	1	4	1	0	1	11	Differentiated squamous cell carcinoma	2	5	1	2	1	2	2	1	1	1	1	1	1	0	0	1	0	1	1	1	0	7	3	1	3	1	1	1	3	1	1	1	3
1	1	16	18	4	3	2	2	30	1	1	4	1	0	1	6		1	5	1	1	2	2	2	2	1	2	1	1	1	0	0	1	0	0	1	1	1	7	2	0	0	0	0	4	3	2	8	0	0
1	1	5	18.8	1	1	1	2	40	3	1	4	2	Un employed	1	11	Central nervous system tumor	2	5	1	1	1	1	1	1	1	1	1	1	1	1	1	1	1	1	1	1	0	10	5	2	3	1	2	2	3	1	2	7	1
1	1	17	21.9	2	2	1	2	47	3	1	4	1	0	1	11	Kaposis Sarcoma	2	5	1	1	1	1	1	1	1	1	1	1	1	0	0	0	1	0	1	0	0	5	3	7	3	1	7	7	9	1	7	0	0
1	1	3	16	1	1	1	2	26	2	2	4	1	0	1	3		1	4	3	2	2	2	2	2	1	1	1	1	1	1	1	1	1	1	1	1	1	11	3	1	3	1	1	7	3	4	28	2	1
1	1	2	13.2	1	1	1	2	29	2	1	4	2	Un employed	1	3		1	4	2	2	1	2	1	1	1	1	1	1	1	0	0	0	0	1	1	0	0	5	2	1	3	1	1	7	9	1	7	0	0
1	1	6	15.2	1	1	1	1	38	1	1	5	1	0	1	3		1	3	3	2	1	1	2	1	1	2	1	1	1	1	0	1	1	1	1	1	0	9	3	0	0	0	0	0	0	0	0	0	0
1	1	14	16.2	4	3	2	2	52	1	4	4	1	0	1	4		2	1	1	2	2	1	1	1	1	1	1	1	1	0	0	0	0	1	0	1	1	6	2	7	3	3	21	3	3	3	9	0	0
1	1	10	17.8	2	2	1	2	32	2	2	4	1	0	2	2		2	5	1	2	1	1	2	1	1	1	1	1	1	0	0	0	0	1	1	0	0	5	3	7	3	1	7	3	3	1	3	0	0
1	2	13	22.8	1	1	1	2	54	3	2	4	2	Un employed	1	4		2	3	1	2	1	1	2	1	1	2	1	1	1	0	1	1	0	0	1	0	0	6	1	0	0	0	0	1	3	1	1	1	3
1	2	3	15	1	1	1	2	32	3	1	4	1	0	2	2		2	5	1	2	2	2	2	1	1	1	1	1	1	0	1	0	0	0	0	1	1	6	1	7	3	2	14	7	3	1	7	2	3
1	1	6	16.4	1	1	1	2	30	3	1	1	1	0	2	2		2	5	1	1	1	1	2	1	1	1	1	0	1	0	1	1	1	0	1	1	0	7	3	7	3	5	35	4	3	1	4	0	0
1	1	5	16.4	1	1	1	2	25	2	1	2	1	0	1	6		2	5	3	1	1	1	1	1	1	1	1	1	1	1	0	0	0	1	1	0	0	6	2	7	3	1	7	7	3	1	7	0	0
1	1	6	15.8	1	1	1	2	40	1	1	4	2	Un employed	1	11	Kaposis Sarcoma	2	1	1	1	1	2	2	2	1	2	1	0	0	0	0	1	0	0	0	0	0	2	1	0	0	0	0	4	3	2	8	3	3
1	1	13	14.9	2	2	1	2	18	2	2	4	2	Student	1	11	Kaposis Sarcoma	2	5	1	1	1	1	2	1	1	1	1	0	0	0	0	1	0	1	1	1	0	5	3	0	0	0	0	5	3	1	5	0	0
1	1	6	16.2	1	1	1	1	35	3	1	5	1	0	2	1		2	5	1	2	2	1	2	1	1	1	1	1	0	0	0	0	0	0	1	1	0	4	2	2	3	1	2	1	3	1	1	0	0
1	2	11	22.5	1	1	1	2	33	3	2	4	1	0	2	2		2	5	1	2	1	2	1	1	1	1	1	1	1	1	0	1	1	0	1	1	1	9	3	5	3	1	5	7	3	1	7	2	3
1	2	13	20.4	2	2	1	1	44	4	1	5	2	Un employed	1	8		1	5	1	1	1	1	1	1	1	1	1	0	1	0	0	0	0	0	1	1	0	4	2	3	6	1	3	7	9	1	7	3	3
1	1	10	18.7	1	1	1	2	49	2	2	4	1	0	1	4		1	3	1	2	2	1	2	1	1	1	1	1	1	0	1	1	0	1	1	1	0	8	4	3	3	1	3	3	3	2	6	0	0
1	2	15	21.5	2	2	1	2	53	4	2	4	1	0	2	2		2	5	1	2	2	1	2	1	1	2	1	1	1	0	0	1	1	0	1	1	0	7	3	6	3	1	6	3	3	1	3	0	0
1	1	10	19.4	1	1	1	2	40	2	1	4	1	0	1	4		2	2	1	2	1	1	1	1	1	1	1	0	0	0	1	0	0	0	0	0	0	2	2	2	3	1	2	3	3	1	3	2	2
1	2	2	14.6	1	1	1	2	26	3	1	4	1	0	2	1		2	5	1	2	2	1	2	2	1	1	1	0	0	0	1	1	0	0	1	1	0	5	5	7	3	1	7	1	3	1	1	2	3
1	2	12	14	4	3	2	2	34	3	1	4	1	0	1	4		2	2	1	2	1	1	2	1	1	2	1	1	1	1	1	1	1	0	1	1	1	10	2	2	3	1	2	3	3	2	6	0	0
1	2	16	27.8	1	1	1	2	44	2	3	4	1	0	2	2		2	5	1	2	2	1	1	1	1	1	1	1	1	0	0	0	0	0	1	1	0	5	2	0	0	0	0	2	3	2	4	0	0
1	2	12	30	1	1	1	2	44	1	1	4	1	0	2	1		2	5	1	1	1	1	2	1	1	2	1	0	1	0	1	0	1	0	1	0	0	5	1	0	0	0	0	2	0	0	0	1	1
1	2	2	14	1	1	1	2	32	1	1	2	1	0	1	6		1	1	1	1	1	1	2	1	1	1	0	1	1	1	1	1	0	1	0	0	0	6	2	0	0	0	0	0	0	0	0	2	3
1	1	16	19.4	3	3	2	1	18	2	2	5	2	Student	1	5		2	5	1	2	1	1	2	2	1	2	1	1	0	0	0	1	0	0	1	0	0	4	3	6	9	1	6	7	9	1	7	0	0
1	2	12	18.9	2	2	1	2	62	1	4	4	2	Un employed	1	11	Yolk Sac tumor	2	5	1	1	1	1	1	1	2	2	1	1	1	0	0	1	0	0	1	1	0	6	3	3	3	2	6	7	3	1	7	0	0
1	2	3	15	1	1	1	2	27	2	1	2	1	0	2	1		2	5	1	1	1	1	2	1	1	1	1	1	1	0	1	1	1	0	1	0	0	7	5	7	3	3	21	7	3	5	35	0	0
1	1	17	24.3	2	2	2	1	42	2	2	5	1	0	2	6		2	5	1	2	1	2	2	1	1	1	1	1	1	0	0	1	0	0	1	0	0	5	4	1	3	1	1	1	3	1	1	0	0
1	1	14	22	1	1	1	2	32	2	2	4	1	0	1	11	Brain tumor	2	5	3	2	1	2	2	1	1	1	1	1	1	0	0	1	0	0	1	0	0	5	3	3	3	1	3	1	3	3	3	0	0
1	2	14	23.5	1	1	1	1	35	2	1	5	1	0	2	11	Mature large B cell lymphoma	2	5	1	2	2	1	1	1	2	1	1	1	1	0	0	0	0	1	0	0	0	4	3	3	3	1	3	0	0	0	0	2	3
1	1	5	12.8	1	1	1	2	49	1	1	4	2	Un employed	1	3		1	4	1	2	1	1	1	1	1	1	0	0	0	0	0	1	0	0	1	0	0	2	1	1	9	1	1	1	9	1	1	0	0
1	2	4	14.7	1	1	1	2	30	2	1	4	1	0	1	3		1	5	1	1	1	2	2	1	1	1	1	1	1	0	0	1	0	0	1	0	0	5	3	1	3	1	1	3	1	2	6	1	3
1	1	7	15	2	2	1	1	27	2	1	5	1	0	1	9		2	5	1	2	1	1	2	1	1	2	1	1	1	0	1	0	0	1	1	0	1	7	4	2	3	1	2	5	3	1	5	0	0
1	1	3	17.9	1	1	1	2	23	1	2	1	1	0	1	8		2	5	1	1	1	1	1	1	1	2	1	1	0	0	0	0	1	0	0	0	0	3	1	1	3	1	1	3	3	2	6	1	3
1	2	5	11.7	3	3	2	1	38	1	1	5	1	0	1	4		1	3	3	1	1	2	2	1	1	2	0	0	1	0	0	0	0	0	0	1	1	3	1	2	9	1	2	4	9	1	4	0	0
1	2	16	28.7	1	1	1	2	41	2	1	4	1	0	1	11	Breast cancer	2	5	3	1	1	1	2	1	1	1	1	1	1	0	1	1	1	1	1	0	0	8	4	3	3	1	3	1	3	2	2	0	0
1	2	9	17.2	2	2	1	2	38	1	3	4	1	0	1	3		1	4	1	1	2	2	1	1	1	1	1	1	1	1	1	1	1	1	1	1	1	11	3	2	3	1	2	7	3	2	14	1	1
1	2	10	16.2	3	3	2	2	56	2	1	4	1	0	1	8		2	4	1	2	1	1	2	2	1	2	1	1	1	1	1	1	1	0	1	1	0	9	2	3	3	1	3	7	9	1	7	2	3
1	1	4	13.6	1	1	1	2	38	1	1	4	1	0	1	3		1	3	1	1	1	1	2	2	1	1	1	0	1	0	1	0	0	0	1	0	0	4	2	1	9	1	1	2	9	1	2	0	0
1	2	4	18.9	1	1	1	1	40	1	2	5	1	0	1	11	maxillo orbital carcinoma	2	5	2	2	1	2	2	2	1	1	1	0	1	1	1	0	0	0	0	0	0	4	1	0	0	0	0	0	0	0	0	0	0
1	1	8	15.3	2	2	1	1	35	3	2	2	1	0	1	8		2	5	1	2	1	1	2	1	1	1	0	0	0	0	1	0	0	0	1	1	0	3	1	2	3	1	2	3	3	1	3	4	3
1	1	2	16.2	1	1	1	1	27	3	2	5	2	Un employed	1	3		1	4	3	1	1	1	1	1	1	1	1	1	1	1	1	1	1	1	1	1	1	11	5	7	3	1	7	7	3	2	14	3	3
1	1	14	22	1	1	1	2	32	2	2	4	1	0	1	11	Brain tumor	2	5	3	2	1	2	2	1	1	1	1	1	1	0	0	1	0	0	1	0	0	5	3	3	3	1	3	1	3	3	3	0	0
1	1	12	17.4	3	3	2	2	28	3	1	4	1	0	1	8		2	2	1	1	1	2	2	1	1	1	1	0	1	0	1	1	1	1	1	1	0	8	3	7	3	1	7	5	3	2	10	3	3
1	2	4	11	4	3	2	1	35	2	1	5	1	0	1	11	Nueroblastoma	2	5	1	2	2	2	2	1	1	1	1	1	0	1	1	1	1	1	1	1	0	9	3	3	3	2	6	2	9	2	4	0	0
1	1	10	16.9	2	2	1	2	27	1	1	4	1	0	1	11	Non Rhabdomyosarcoma soft tissue sarcoma	2	4	1	1	1	1	2	1	1	1	1	1	1	0	1	1	0	1	0	1	1	8	1	5	3	1	5	2	3	1	2	3	3
1	1	9	15.6	3	3	2	2	38	2	2	4	1	0	1	6		1	5	1	2	1	1	2	1	1	2	0	1	0	1	1	0	0	0	0	0	0	3	3	7	3	1	7	1	3	1	1	0	0
1	1	12	19	2	2	1	2	41	1	4	4	1	0	2	11	Basal cell carcinoma	2	5	1	2	1	1	2	1	1	1	1	1	1	1	0	1	0	0	1	0	0	6	2	0	0	0	0	4	3	2	8	2	3
1	2	3	13.9	1	1	1	2	33	2	2	2	2	0	1	3		1	4	1	2	1	1	2	1	1	1	1	1	1	1	1	1	1	1	1	1	1	11	3	2	3	2	4	1	3	1	1	0	0
1	1	11	18.4	2	2	1	2	34	2	1	1	1	0	1	4		2	3	2	1	1	1	1	1	1	1	0	1	1	0	0	0	0	0	0	0	0	2	2	0	0	0	0	1	3	1	1	1	3
1	2	2	15	1	1	1	2	28	1	1	4	2	Un employed	1	9		2	5	1	1	2	1	2	1	1	1	1	1	1	1	0	1	1	1	0	1	0	8	4	0	0	0	0	7	3	1	7	3	3
1	2	2	11	4	3	2	2	34	2	1	2	1	0	1	3		1	3	1	1	1	1	2	2	1	1	1	1	1	1	1	1	1	0	1	1	1	10	2	0	0	0	0	3	3	1	3	2	1
1	2	6	16.2	1	1	1	2	36	2	2	4	2	0	1	11	Brain tumor	2	5	2	2	1	2	2	2	2	1	1	0	0	0	1	1	0	1	0	0	0	4	4	0	0	0	0	0	0	0	0	0	0
1	1	15	23.3	1	1	1	1	46	3	1	5	1	0	1	11	Fibromyxoid Sarcoma	2	5	1	2	1	1	2	1	2	1	1	0	0	0	0	0	0	0	0	1	0	2	2	2	3	1	2	5	3	2	10	2	3
1	1	12	19.8	1	1	1	2	44	1	1	5	1	0	2	1		2	5	1	2	1	2	2	1	2	1	0	0	1	0	0	0	1	1	0	1	0	4	2	0	0	0	0	2	3	2	4	0	0
1	1	11	16.5	3	3	2	2	28	1	2	4	1	0	1	11	Neuroblastoma	2	5	1	2	2	1	2	1	2	1	1	1	0	0	0	1	0	0	1	0	0	4	2	0	0	0	0	2	3	1	2	0	0
1	2	6	12.7	4	3	2	2	38	2	2	2	1	0	1	3		1	4	1	1	1	1	2	1	1	1	1	0	1	0	0	1	1	1	1	1	1	8	1	3	3	2	6	2	3	2	4	0	0
1	1	16	17.3	4	3	2	1	16	2	2	5	2	Student	1	6		1	5	1	2	1	2	2	1	1	1	1	0	0	0	0	0	0	0	0	0	0	1	3	3	3	2	6	0	0	0	0	0	0
1	1	14	20.4	2	2	1	1	54	3	1	5	1	0	1	11	Synovial sarcoma	2	2	1	2	1	1	2	2	1	1	1	0	0	1	1	0	0	0	1	1	0	5	3	7	3	1	7	3	7	1	3	0	0
1	1	3	12.1	4	3	2	1	25	1	1	5	1	0	1	11	Mandibular tumor	1	5	1	1	1	1	2	2	1	2	1	1	1	0	0	1	0	1	1	1	0	7	3	3	6	1	3	2	3	1	2	2	1
1	1	6	17.5	1	1	1	2	41	2	1	4	2	Un employed	1	3		2	4	3	1	1	1	2	1	2	1	1	1	1	0	0	1	1	0	1	0	0	6	3	0	0	0	0	0	0	0	0	1	1
1	1	11	18.4	3	3	2	2	37	1	2	4	1	0	1	6		2	5	3	1	1	1	2	1	1	1	1	0	0	0	0	1	1	0	1	0	0	4	2	3	3	2	6	1	3	1	1	1	3
1	2	2	11	4	3	2	2	20	2	1	1	2	Un employed	1	3		2	1	1	1	2	1	2	1	2	1	1	1	1	0	1	1	0	0	1	0	0	6	3	0	0	0	0	3	1	2	6	0	0
1	1	6	12.8	4	3	2	2	39	1	1	4	1	0	1	6		1	5	1	1	1	2	2	1	2	1	0	0	1	1	0	0	0	0	0	0	0	2	6	1	9	1	1	1	9	1	1	0	0
1	1	12	22	1	1	1	2	27	1	3	1	1	0	1	11	Blue cell tumor	2	5	1	1	1	1	1	1	1	1	1	1	1	0	1	0	0	1	0	1	0	6	6	4	3	1	4	5	3	2	10	0	0
1	1	4	17	1	1	1	2	28	2	1	4	1	0	2	2		2	5	1	1	1	2	2	1	2	2	1	0	0	0	1	1	0	0	1	1	0	5	3	2	3	1	2	1	3	1	1	1	3
1	1	12	19.9	1	1	1	2	38	1	1	1	2	Un employed	2	2		2	5	1	1	1	1	2	1	1	1	1	1	1	1	1	1	1	0	1	0	1	9	2	2	3	1	2	7	9	1	7	0	0
1	1	11	18.6	2	2	1	2	39	2	1	4	1	0	1	8		2	5	1	1	1	1	2	1	2	1	1	1	1	0	0	0	0	0	1	0	0	4	3	2	3	1	2	2	3	1	2	7	1
1	1	5	14.7	2	2	1	1	34	1	1	5	1	0	1	3		1	3	1	1	1	2	2	1	1	1	1	1	1	0	0	0	0	0	1	1	0	5	1	0	0	0	0	0	0	0	0	0	0
1	1	7	17.7	1	1	1	1	56	2	1	5	1	0	1	5		2	5	1	1	1	2	2	1	1	2	1	0	1	0	0	0	1	0	1	1	0	5	3	3	3	1	3	7	3	2	14	1	1
1	2	17	21.6	2	2	1	2	18	2	2	4	2	Un employed	2	11	Chronic Myelogenous lukemia	2	5	1	1	2	1	1	1	2	1	1	1	1	0	0	1	0	0	1	0	0	5	3	3	3	1	3	4	1	1	4	0	0
1	2	15	15	4	3	2	2	45	1	1	4	1	0	1	8		2	5	3	1	1	1	1	1	1	1	1	1	1	1	0	1	0	0	1	1	0	7	2	1	3	1	1	2	3	2	4	0	0
1	2	12	20.5	1	1	1	2	30	3	1	4	1	0	2	1		2	5	1	1	1	1	1	1	2	2	0	1	0	0	0	1	0	1	1	0	0	4	2	0	0	0	0	0	0	0	0	0	0
1	2	10	18.6	1	1	1	2	40	4	1	4	1	0	1	11	Kaposis Sarcoma	2	5	1	1	1	1	1	1	1	1	0	1	1	0	0	1	1	1	1	0	0	6	2	0	0	0	0	0	0	0	0	0	0
1	1	11	17.5	2	2	1	2	44	1	1	4	1	0	1	11	Kaposis Sarcoma	1	5	1	2	1	1	2	1	1	2	1	1	1	0	0	1	1	1	1	0	0	7	2	0	0	0	0	0	0	0	0	0	0
1	2	6	16.4	1	1	1	2	37	1	1	1	1	0	1	11	Mature Cystic teratoma	2	5	1	1	1	1	1	1	1	1	1	0	0	0	0	1	0	1	1	0	0	4	3	1	3	1	1	7	3	1	7	1	3
1	2	13	23.8	1	1	1	2	51	1	2	4	1	0	1	9		2	5	1	1	1	1	2	1	1	2	0	0	0	0	0	1	0	0	1	1	1	4	2	2	3	1	2	1	3	1	1	0	0
1	2	3	14	1	1	1	2	28	1	2	4	2	Un employed	1	11	Sacral Coccygeal treatoma	2	5	1	1	1	1	1	1	1	1	1	1	1	0	0	1	1	1	1	1	1	9	3	4	3	1	4	4	3	3	12	1	3
1	2	16	26.7	1	1	1	2	32	1	1	4	1	0	1	8		2	5	1	1	1	1	1	1	1	1	1	1	1	0	1	1	0	1	1	1	0	8	2	3	3	3	9	2	9	2	4	0	0
1	2	4	16	1	1	1	2	23	1	1	4	2	Un employed	1	6		2	5	1	1	1	1	2	1	1	2	1	0	1	0	0	1	0	1	0	0	0	4	3	1	3	1	1	7	9	1	7	0	0
1	2	15	30	1	1	1	2	45	1	1	5	1	0	2	1		2	4	1	1	1	1	1	1	1	1	1	0	0	0	0	1	0	0	0	0	0	2	1	0	0	0	0	0	0	0	0	1	3
1	1	8	17	1	1	1	1	35	3	1	5	1	0	1	6		2	5	1	1	1	1	2	2	1	1	1	1	1	0	0	1	0	0	1	1	0	6	3	3	3	1	3	2	3	2	4	4	1
1	1	13	16.3	4	3	2	1	21	2	2	5	2	Un employed	1	11	Nueroblastoma	2	3	1	2	1	1	2	1	1	1	1	0	0	0	0	1	0	0	0	0	0	2	1	0	0	0	0	1	3	1	1	1	3
1	1	11	17.6	2	2	1	1	29	1	1	5	1	0	2	11	Aplastic anemia	2	5	1	1	2	1	1	2	1	1	1	0	0	1	0	0	1	0	1	0	0	4	2	0	0	0	0	1	9	1	1	2	3
1	2	15	21.7	2	2	1	2	40	2	1	2	2	Un employed	1	8		2	4	1	2	1	2	2	2	1	2	0	0	1	0	1	0	0	0	0	1	1	4	1	7	3	1	7	7	3	1	7	0	0
1	1	10	22.4	1	1	1	2	42	2	2	4	1	0	1	6		1	5	1	1	2	1	1	1	1	1	1	1	0	0	0	1	0	1	1	1	0	6	2	0	0	0	0	4	3	2	8	0	0
1	2	16	15	4	3	2	2	41	1	2	4	1	0	1	10		1	5	1	1	1	2	2	2	1	1	1	1	1	0	1	0	0	0	1	1	0	6	2	1	3	1	1	4	3	1	4	0	0
1	2	4	13	1	1	1	2	42	1	1	4	1	0	1	6		2	5	1	2	1	2	2	1	1	1	1	0	1	0	1	0	0	1	1	1	0	6	2	2	3	1	2	7	9	1	7	7	9
1	2	6	14	2	2	1	1	45	2	1	5	1	0	1	6		2	5	1	1	1	2	1	1	1	1	1	1	1	0	1	0	1	0	1	1	0	7	1	0	0	0	0	0	0	0	0	0	0
1	2	17	20	3	3	2	2	44	1	1	4	1	0	1	9		2	5	1	2	1	1	2	1	1	1	1	1	1	0	0	0	0	1	0	1	0	5	2	3	3	3	9	6	3	2	12	3	3
1	1	7	15	2	2	1	2	22	1	1	4	1	0	2	1		2	5	1	1	2	2	1	1	2	2	1	1	1	1	1	1	1	1	1	1	1	11	3	1	3	2	2	4	3	1	4	0	0
1	1	14	18.8	3	3	2	1	40	2	2	5	1	0	2	2		2	5	1	2	2	1	1	1	1	1	1	1	1	1	1	1	1	1	1	1	1	11	3	1	3	1	1	7	3	1	7	0	0
1	2	3	14.5	1	1	1	1	32	1	1	5	2	Un employed	1	3		1	2	2	2	1	1	1	1	1	1	1	1	1	1	1	1	1	1	1	1	1	11	3	1	3	1	1	1	3	1	1	0	0
1	2	13	20.2	2	2	1	1	38	1	1	5	1	0	1	9		2	5	1	1	1	1	1	1	1	1	1	1	1	1	1	1	1	1	1	1	1	11	3	1	3	1	1	7	3	1	7	1	3
1	1	17	14.2	4	3	2	2	39	4	1	4	1	0	1	11	Nasopharangeal Carcinoma	1	4	1	2	1	1	2	1	1	1	1	1	1	1	0	1	1	1	1	1	1	10	3	7	3	2	14	7	3	2	14	0	0
1	1	17	21.8	3	3	2	1	28	2	4	5	1	0	1	8		2	5	1	1	1	1	1	1	1	1	0	0	1	0	1	0	1	0	1	1	1	6	2	2	3	2	4	2	3	1	2	1	1
1	2	11	16	4	3	2	1	29	2	1	5	1	0	1	11	Sacral tumor	2	5	1	1	1	1	1	1	1	1	1	0	0	1	1	1	0	1	1	1	1	8	3	1	3	1	1	7	3	1	7	1	3
1	1	10	16.6	2	2	1	2	32	1	1	4	1	0	1	6		1	5	3	1	1	1	1	1	1	1	0	0	1	0	1	1	0	1	1	1	1	7	2	0	0	0	0	0	0	0	0	0	0
1	1	16	23	2	2	1	1	50	3	1	5	1	0	1	8		2	1	1	2	1	2	2	1	1	1	1	0	1	1	0	1	0	1	1	1	1	8	3	1	3	1	1	3	3	2	6	4	1
1	1	10	16	3	3	2	2	25	1	1	4	1	0	1	8		2	5	1	2	1	2	2	1	1	2	1	0	1	0	0	1	0	0	1	1	0	5	2	0	0	0	0	2	3	2	4	2	3
1	1	10	20.1	1	1	1	1	39	3	1	5	1	0	1	5		2	5	1	1	2	1	1	1	1	2	1	1	1	0	0	0	1	0	0	0	1	5	2	1	3	1	1	0	0	0	0	1	3
1	2	16	23.5	1	1	1	2	43	1	1	4	2	0	1	8		2	5	1	2	1	2	2	2	2	2	1	1	1	0	1	0	0	0	1	0	0	5	2	0	0	0	0	7	9	1	7	0	0
1	2	7	17.3	1	1	1	2	40	2	1	4	1	0	2	1		2	5	1	2	1	2	2	1	2	2	1	0	1	1	0	1	1	0	0	0	0	5	2	7	3	2	14	7	3	2	14	0	0
1	2	6	14.8	2	2	1	2	24	1	2	4	1	0	1	3		1	4	1	2	1	2	2	2	2	2	1	1	1	1	0	0	0	0	0	1	0	5	1	0	0	0	0	0	0	0	0	2	1
1	1	8	17.5	1	1	1	1	48	3	1	5	1	0	1	11	Synovial sarcoma	2	5	1	2	2	2	2	2	1	1	1	1	1	0	1	0	1	1	1	1	0	8	2	2	3	1	2	4	3	1	4	0	0
1	2	6	15.5	2	2	1	1	28	1	1	5	1	0	1	6		2	5	1	1	1	1	1	1	1	1	0	1	1	0	0	1	0	0	1	0	1	5	3	7	3	1	7	3	3	1	3	0	0
1	2	2	12	3	3	2	2	25	1	2	2	1	0	1	3		1	4	1	2	2	2	2	2	1	1	1	1	1	1	1	1	0	0	1	0	1	8	3	5	3	1	5	7	9	1	7	2	3
1	2	11	17.5	2	2	1	1	24	2	2	5	1	0	2	1		2	5	1	1	1	1	1	1	2	1	1	1	1	0	0	0	1	0	1	0	0	5	2	2	3	1	2	1	3	1	1	0	0
1	1	7	13.3	4	3	2	1	30	1	1	5	1	0	1	3		1	4	1	1	1	1	2	1	1	2	1	0	1	0	0	0	0	0	0	1	0	3	1	2	3	2	4	7	9	1	7	2	3
1	1	4	14.5	1	1	1	2	40	3	2	4	1	0	1	3		1	5	1	1	1	1	2	1	1	1	1	1	0	0	0	1	0	1	1	1	0	6	1	7	3	1	7	7	3	1	7	0	0
1	1	13	12	4	3	2	2	40	1	2	4	1	0	1	11	Achondrodysplasia	2	5	1	1	2	1	2	1	1	1	1	0	1	0	1	0	0	0	0	0	0	3	2	1	3	3	3	2	3	1	2	0	0
1	2	11	19.3	1	1	1	2	40	2	3	4	1	0	1	10		1	4	1	1	1	2	2	1	1	1	1	0	1	0	0	0	1	0	1	0	1	5	1	7	3	1	7	3	9	1	3	1	3
1	2	2	14.5	1	1	1	2	23	4	1	2	2	0	1	3		1	3	1	1	1	1	1	1	1	1	1	1	1	1	0	0	1	0	1	1	0	7	3	0	0	0	0	7	9	1	7	0	0
1	2	14	24.6	1	1	1	2	30	2	1	4	1	0	2	1		2	5	1	1	1	1	1	1	1	1	1	1	1	1	0	1	0	1	0	1	0	7	3	0	0	0	0	7	3	2	14	0	0
1	2	17	28.8	1	1	1	1	33	2	1	5	1	0	1	11	Fibroadenoma	2	5	3	1	1	1	1	1	1	1	1	1	1	1	0	1	0	0	1	0	0	6	2	2	1	1	2	0	0	0	0	0	0
1	1	9	17.8	1	1	1	1	34	1	1	4	1	0	1	8		2	5	1	2	1	1	1	1	1	1	0	1	1	0	0	1	1	0	0	1	1	6	2	1	3	1	1	2	3	1	2	0	0
1	1	15	23.9	1	1	1	1	24	2	2	4	1	0	2	1		2	5	1	1	1	2	2	1	1	1	0	0	1	1	1	0	1	1	1	1	0	7	2	3	3	2	6	2	3	1	2	3	3
1	2	15	21.8	2	2	1	1	65	3	1	5	1	0	1	8		2	5	1	2	2	2	2	2	2	2	1	1	1	0	1	1	0	1	1	0	1	8	2	1	3	1	1	0	3	1	0	0	0
1	1	4	15	1	1	1	1	23	3	2	5	2	Student	1	3		1	4	1	2	2	1	2	2	2	1	1	0	1	0	1	0	0	0	1	1	0	5	1	7	3	1	7	3	3	1	3	0	0
1	2	13	22	1	1	1	2	31	2	2	4	1	0	1	11	Brain tumor	2	5	3	1	1	1	1	1	1	1	1	1	1	1	0	1	0	0	1	1	0	7	2	2	3	1	2	3	3	2	6	1	3
1	2	7	19.5	1	1	1	2	31	1	3	4	1	0	1	9		2	5	3	2	1	2	2	1	1	1	1	1	1	0	0	1	0	0	1	1	0	6	1	2	3	1	2	1	3	1	1	1	1
1	2	12	19.5	2	2	1	2	30	3	1	4	1	0	1	6		1	5	1	2	1	2	2	1	1	2	1	1	1	0	1	1	1	0	1	0	0	7	2	1	3	1	1	3	3	1	3	0	0
1	2	16	28	1	1	1	2	50	4	1	4	1	0	1	11	Invasive ductal sarcoma	2	5	1	2	1	1	2	2	1	1	0	1	1	1	0	1	1	1	1	1	0	8	2	0	0	0	0	7	3	2	14	0	0
1	1	15	22.5	2	2	1	2	39	2	2	4	1	0	1	8		2	5	1	1	1	1	1	1	1	1	1	1	1	1	0	0	0	0	1	1	1	7	1	3	3	2	6	5	3	2	10	0	0
1	1	6	14.5	2	2	1	1	39	3	1	5	1	0	1	11	Gingival sarcoma	1	5	1	1	1	2	2	2	2	1	1	1	1	1	1	1	0	0	0	1	0	7	2	0	0	0	0	1	1	1	1	1	3
1	2	2	14.5	1	1	1	2	26	3	1	4	1	0	1	8		2	5	1	2	1	1	1	1	1	1	1	1	1	0	1	1	0	1	0	0	0	6	2	1	3	1	1	7	3	2	14	0	0
1	2	12	23	1	1	1	1	46	3	1	5	1	0	2	1		2	5	1	2	1	1	1	1	1	1	1	1	1	1	0	0	0	0	1	1	0	6	1	7	3	1	7	7	3	2	14	1	3
1	1	7	13.4	4	3	2	2	31	2	1	4	1	0	1	11	Small Round blue cell tumor	2	5	3	1	2	2	1	1	1	1	0	1	1	0	0	1	0	0	1	0	0	4	1	7	3	1	7	7	3	2	14	0	0
1	2	14	21	2	2	1	1	45	1	1	5	1	0	1	11	Pelvic Soft Tissue Carcinoma	2	5	1	2	1	1	2	1	1	2	1	1	1	0	1	0	0	1	0	1	0	6	1	7	3	1	7	4	3	2	8	1	3
1	1	14	22.4	1	1	1	2	38	3	1	4	1	0	1	6		1	5	1	2	1	2	2	2	1	2	1	1	1	1	1	0	0	1	0	1	0	7	2	7	3	1	7	7	3	2	14	1	3
1	1	17	21	3	3	2	2	45	1	1	4	1	0	1	8		2	5	3	1	1	1	2	2	1	2	1	0	1	0	0	1	0	0	0	0	0	3	1	1	3	1	1	2	3	1	2	0	0
1	2	10	18.8	1	1	1	2	33	2	1	4	1	0	2	2		2	5	1	2	2	2	1	1	1	1	1	1	1	0	0	1	0	1	1	1	0	7	2	2	3	2	4	7	3	1	7	0	0
1	2	12	24	1	1	1	2	36	2	1	4	1	0	2	2		2	5	1	2	1	1	2	1	1	2	1	1	1	1	1	1	1	1	1	1	1	11	2	3	3	1	3	4	3	1	4	0	0
1	2	13	22	1	1	1	2	45	4	1	4	2	Unemployed	2	2		2	5	1	1	1	2	2	2	1	1	1	1	1	1	1	1	0	0	0	0	0	6	3	2	3	1	2	2	3	2	4	0	0
1	2	12	21.5	1	1	1	1	19	1	2	5	1	0	2	2		2	5	1	1	1	1	2	2	1	1	1	1	1	0	0	0	0	1	1	0	0	5	2	1	3	1	1	1	3	1	1	0	0
1	1	17	23.5	1	1	1	1	58	2	1	5	1	0	2	2		2	5	1	1	1	1	2	1	1	1	1	1	1	0	0	1	0	0	0	0	0	4	1	0	0	0	0	1	3	2	2	0	0
1	2	11	23.4	1	1	1	1	34	2	1	5	1	0	1	8		2	5	2	1	2	1	2	1	1	1	1	1	1	1	1	0	1	0	0	0	0	6	2	0	0	0	0	3	3	1	3	0	0
1	1	3	17.5	1	1	1	1	33	4	1	5	1	0	1	6		1	5	1	1	1	1	1	1	1	1	1	0	1	0	0	1	0	1	1	1	0	6	2	3	3	1	3	0	0	0	0	1	1
2	2	14	24.6	1	1	1	2	37	3	4	1	1	0	1	6		2	5	1	2	1	2	2	2	1	2	1	1	1	1	1	0	0	1	1	0	0	7	4	7	3	2	14	7	3	2	14	0	0
2	1	13	15.4	4	3	2	1	28	1	2	5	1	0	1	5		2	4	2	1	1	1	2	2	1	1	1	1	1	1	0	1	0	1	1	0	0	7	2	0	0	0	0	2	3	2	4	0	0
2	1	14	15.7	4	3	2	1	19	1	2	5	1	0	1	5		2	4	1	1	1	1	1	1	1	1	1	0	1	0	1	0	0	1	1	1	0	6	3	4	9	1	4	7	3	2	14	3	3
2	1	3	11.1	4	3	2	2	23	1	4	4	2	Un employed	1	3		1	4	1	1	1	1	1	1	1	1	1	1	1	0	1	1	1	1	0	1	1	9	1	0	0	0	0	1	9	1	1	0	0
2	1	14	16.7	4	3	2	2	38	2	1	4	2	Un employed	2	1		2	5	1	2	2	1	1	1	1	1	1	1	1	1	1	0	1	1	1	0	1	9	3	0	0	0	0	7	3	2	14	0	0
2	1	8	15.8	2	2	1	2	32	3	2	4	1	0	1	6		1	5	1	1	1	1	1	1	1	1	1	1	0	1	0	1	0	0	0	1	0	5	2	7	3	1	7	5	9	1	5	4	3
2	2	16	23	2	2	1	2	21	2	2	4	1	0	1	5		2	5	1	1	1	2	2	1	2	1	1	1	1	1	1	0	1	1	1	1	0	9	1	1	9	1	1	2	9	2	4	0	0
2	2	12	21.2	1	1	1	2	40	2	1	4	1	0	1	11	Bladder tumor	2	5	3	1	1	1	1	1	1	1	1	1	1	1	1	0	0	1	1	1	0	8	2	1	3	1	1	2	3	1	2	0	0
2	1	8	16.5	2	2	1	2	32	2	2	4	1	0	1	7		2	5	1	1	1	1	2	2	1	2	1	1	1	0	0	0	0	1	1	0	0	5	1	4	3	1	4	2	9	1	2	1	3
2	2	14	17.3	4	3	2	1	38	2	1	5	1	0	1	8		2	4	1	1	1	1	1	1	1	2	1	1	1	1	0	1	0	1	0	1	0	7	0	0	0	0	0	2	3	2	4	0	0
2	1	4	14	1	1	1	1	38	2	1	5	1	0	1	8		2	5	1	1	1	1	1	1	1	1	1	1	1	0	1	1	0	0	0	1	1	7	4	0	0	0	0	3	3	1	3	0	0
2	2	2	14.4	1	1	1	2	28	2	1	1	1	0	1	3		1	4	3	1	1	1	1	1	1	1	1	1	1	1	1	0	1	1	1	1	0	9	7	0	0	0	0	3	3	3	9	1	3
2	1	13	17.4	3	3	2	2	23	2	2	4	2	Student	2	2		2	5	1	2	1	1	2	2	1	2	1	1	1	1	1	1	0	1	1	1	0	9	2	3	3	1	3	5	3	1	5	1	3
2	2	2	13.7	1	1	1	2	28	3	1	4	1	0	2	1		2	5	1	1	1	1	1	1	1	1	1	1	1	0	1	0	1	1	1	1	0	8	6	6	3	2	12	6	3	1	6	2	3
2	2	15	21.3	2	2	1	2	32	1	2	4	1	0	2	1		2	5	1	2	1	1	1	1	1	2	1	1	1	0	0	1	0	1	0	1	1	7	3	1	3	1	1	7	3	1	7	2	3
2	1	13	17.5	3	3	2	2	52	1	4	4	2	Un employed	2	1		2	5	1	2	1	2	2	2	1	1	1	1	1	0	1	0	0	0	0	0	0	4	1	0	0	0	0	3	3	1	3	0	0
2	1	12	20	1	1	1	1	48	1	1	5	1	0	1	7		2	4	1	2	1	2	2	2	1	2	1	1	1	1	1	1	1	1	1	1	0	10	3	2	3	1	2	2	3	1	2	0	0
2	1	13	15.9	4	3	2	2	69	4	4	3	1	0	2	2		2	5	1	2	1	2	1	1	1	2	1	0	1	0	1	0	0	0	1	1	0	5	1	0	0	0	0	1	9	1	1	0	0
2	1	3	10.5	4	3	2	2	32	4	2	2	1	0	1	11	Ganglioneuroma	2	5	1	2	1	1	1	1	2	1	1	1	1	0	1	0	0	1	1	0	1	7	3	0	0	0	0	0	0	0	0	2	3
2	2	12	21	1	1	1	1	32	2	1	5	2	0	1	6		2	4	1	1	2	2	1	1	1	1	1	1	1	0	0	1	1	1	1	0	0	7	2	0	0	0	0	0	0	0	0	0	0
2	1	11	11.3	2	3	2	1	49	3	1	5	1	0	1	6		1	4	1	2	1	1	2	1	2	2	1	0	1	0	0	1	0	0	1	0	0	4	3	0	0	0	0	3	9	1	3	3	3
2	1	15	20.9	2	2	1	2	58	1	2	4	1	0	1	4		2	5	1	2	1	1	2	1	1	2	1	0	1	1	0	1	0	0	0	1	0	5	4	0	0	0	0	7	3	1	7	0	0
2	1	17	18.4	4	3	2	2	64	2	1	4	2	0	1	4		2	5	3	1	2	1	2	2	1	1	1	1	1	0	1	1	0	1	0	1	1	8	2	7	3	1	7	3	3	1	3	0	0
2	1	2	15.3	1	1	1	1	29	1	1	5	1	0	1	3		1	3	3	2	2	2	1	1	2	2	0	0	1	0	0	0	0	0	0	0	0	1	1	3	3	1	3	4	3	2	8	2	3
2	1	7	17.1	2	2	1	2	23	2	1	2	1	0	2	2		2	5	1	2	1	2	2	1	2	1	1	1	1	0	1	0	0	1	1	1	0	7	3	0	0	0	0	3	9	1	3	0	0
2	1	2	13.1	1	1	1	2	22	1	2	4	2	Unemployed	1	3		1	4	1	1	2	1	1	1	1	1	1	1	1	0	1	0	0	1	1	0	0	6	3	0	0	0	0	3	3	1	3	0	0
2	1	7	16.4	1	1	1	2	30	1	1	4	2	Unemployed	2	1		2	5	1	1	1	1	2	1	1	1	1	1	1	1	0	1	0	0	0	0	1	6	3	4	9	1	4	3	3	1	3	2	3
2	1	5	14	1	1	1	2	24	2	2	4	1	0	2	1		2	4	1	1	1	1	2	2	1	1	1	1	1	1	1	0	0	1	0	1	0	7	2	1	3	1	1	5	3	3	15	2	3
2	1	6	13.2	4	3	2	1	35	2	3	5	1	0	2	1		2	5	1	1	1	1	2	1	2	1	1	1	1	0	1	1	1	1	1	1	1	10	3	7	9	2	14	2	9	1	2	1	3
2	2	6	11.8	4	3	2	2	62	1	4	4	1	0	1	3		1	1	1	1	1	1	1	1	1	1	1	1	1	1	0	1	0	1	1	0	0	7	3	4	3	1	4	7	3	1	7	2	3
2	2	4	12.2	0	3	2	2	20	2	2	4	1	0	1	3		1	4	1	1	1	1	2	1	1	1	1	1	1	0	1	0	0	1	1	1	0	7	1	2	9	1	2	0	0	0	0	0	0
2	2	15	20.3	2	2	1	2	50	4	1	5	1	0	2	10		1	3	1	2	1	2	2	1	1	1	1	0	1	0	1	0	0	1	0	0	0	4	1	1	0	0	0	7	3	0	0	0	0
2	2	13	19.9	2	3	2	2	42	1	3	4	1	0	1	6		1	5	2	1	1	2	2	1	1	1	1	1	1	0	1	0	0	1	1	0	0	6	1	1	1	1	1	0	0	0	0	0	0
2	1	2	15	1	1	1	1	29	1	1	5	1	0	1	3		1	5	3	1	1	1	1	1	1	1	0	0	1	0	0	1	0	0	0	0	0	2	1	3	3	4	12	3	3	3	9	2	1
2	1	12	13.5	4	3	2	2	51	1	1	4	1	0	2	1		1	5	1	1	1	1	2	2	1	1	1	1	1	0	1	1	0	0	1	1	0	7	3	8	3	0	0	2	9	0	0	5	3
2	1	5	14.2	2	2	1	2	28	2	3	4	2	Unemployed	2	2		2	5	1	1	1	1	2	1	2	1	1	1	1	0	1	0	0	1	1	0	0	6	3	0	0	0	0	4	9	2	8	0	0
2	2	8	12.8	4	3	2	2	34	1	1	4	1	0	2	11	High grade pelvic tumor	2	5	1	2	1	1	2	1	2	2	1	0	1	0	1	0	0	0	0	1	0	4	2	1	3	2	2	3	3	3	9	0	0
2	2	11	19.2	1	1	1	2	47	1	1	4	1	0	1	3		1	4	1	2	1	1	2	1	2	2	1	0	1	0	0	1	1	0	0	0	0	4	3	1	3	1	1	1	3	1	1	3	1
2	2	16	15.8	4	3	2	2	30	2	1	4	1	0	2	11	Nasopharangeal Carcinoma	1	5	1	2	2	1	2	1	1	2	1	1	1	0	1	0	0	1	1	1	0	7	3	3	9	2	6	3	9	1	3	0	0
1	2	14	24	1	1	1	2	44	1	1	4	1	0	1	6		2	3	1	2	2	1	2	2	1	1	1	1	1	0	0	1	1	0	1	1	0	7	2	1	3	3	3	7	3	2	14	0	0
1	1	2	13.1	2	2	1	2	31	2	1	4	1	0	2	1		2	5	1	1	1	2	2	2	1	1	1	1	1	0	1	0	0	0	1	0	0	5	2	2	3	2	4	2	9	2	4	0	0
1	1	14	16	4	3	2	2	44	1	1	4	1	0	2	2		2	5	1	2	2	2	2	2	1	1	1	1	0	0	0	1	0	0	1	1	0	5	2	6	3	2	12	6	3	3	18	4	3
1	1	10	15	4	3	2	1	42	1	1	5	1	0	1	11		2	5	1	2	2	1	2	1	1	1	1	1	1	1	1	1	0	1	1	0	0	8	3	1	3	2	2	1	3	2	2	5	3
2	2	7	11	4	3	2	2	37	2	1	4	1	0	2	1		2	5	1	1	1	1	2	2	1	2	0	1	1	1	1	0	0	1	1	1	0	7	2	6	3	2	12	5	3	3	15	3	3
1	2	11	17	3	3	2	2	41	1	1	4	1	0	2	1		2	5	1	2	2	2	1	2	1	1	1	1	1	0	0	0	1	1	0	1	0	6	2	5	3	2	10	5	3	1	5	2	3
1	2	3	13	1	1	1	2	34	2	1	4	1	0	1	9		1	3	1	2	1	2	2	1	1	1	1	1	1	0	1	0	1	1	0	1	1	8	2	0	0	0	0	1	3	2	2	0	0
1	1	17	25	2	2	1	1	47	2	2	5	2	0	1	6		2	5	1	1	2	2	2	1	1	1	1	1	1	1	1	1	1	1	0	0	0	8	2	3	3	1	0	3	3	2	6	7	3
1	2	7	13.2	4	3	2	2	47	1	1	4	1	0	1	9		2	5	1	2	2	1	2	2	1	1	1	1	1	1	1	0	0	1	1	1	0	8	1	1	3	1	0	6	3	1	6	0	0
1	1	3	14	1	1	1	2	43	2	1	4	1	0	1	10		2	2	1	2	2	2	2	2	1	1	1	1	1	0	1	0	1	1	0	1	0	7	1	1	3	1	0	1	3	1	1	0	0
1	2	13	26	1	1	1	1	48	1	1	5	1	0	2	1		2	5	1	2	2	1	2	2	2	2	1	0	1	1	1	1	0	1	1	0	0	7	2	3	3	1	0	2	3	2	4	0	0
1	2	11	17	3	3	2	2	48	2	1	4	1	0	1	9		2	3	1	2	2	2	1	1	1	1	1	1	1	1	0	1	1	1	1	0	0	8	2	4	3	1	0	5	3	2	10	0	0
1	1	15	15	3	3	2	2	45	1	1	4	1	0	1	11		2	1	1	1	1	1	2	2	2	1	1	0	1	1	0	1	0	1	0	1	0	6	0	2	3	1	0	0	0	0	0	2	3
1	2	6	16	1	1	1	2	66	1	1	4	1	0	1	7		2	5	1	1	2	2	2	2	1	1	1	1	1	0	0	1	0	1	0	0	0	5	2	1	3	1	0	0	0	0	0	1	3
1	1	14	22.4	1	1	1	2	54	1	1	4	1	0	1	10		1	1	2	2	2	2	2	1	1	1	1	1	1	0	0	0	0	0	1	1	1	6	2	3	3	2	0	5	3	3	0	6	1
1	1	10	19.5	1	1	1	2	10	1	1	4	2	0	1	8		2	5	1	2	2	2	2	1	1	1	1	1	1	0	0	1	0	0	1	0	0	5	3	0	0	0	0	7	3	2	0	0	0
1	1	11	17.5	3	3	2	2	45	1	1	4	1	0	2	1		2	5	1	1	2	2	2	2	1	1	1	1	1	0	0	1	0	1	1	1	0	7	2	5	3	2	0	7	3	3	0	0	0
1	1	2	15	1	1	1	2	38	1	1	4	1	0	1	3		1	3	1	1	2	2	2	2	1	1	1	1	1	0	0	1	0	1	0	0	1	6	2	0	0	0	0	0	0	0	0	0	0
1	1	15	24.6	2	2	2	2	18	2	2	4	1	0	1	7		2	5	1	1	1	2	2	2	1	1	1	1	1	0	0	1	0	1	1	0	0	6	3	7	3	2	0	7	3	3	0	0	0
1	1	11	16	3	3	2	1	47	1	1	5	1	0	2	2		2	5	1	1	1	1	2	2	1	1	1	1	1	0	1	1	1	1	1	1	1	10	4	2	3	1	0	1	3	1	0	2	3
1	1	4	15	1	1	1	2	37	2	1	4	1	0	1	3		1	4	1	2	1	2	2	1	1	1	1	1	1	0	0	1	1	0	1	0	0	6	3	7	3	2	0	6	3	2	0	0	0
1	1	7	22	1	1	1	1	39	1	1	5	1	0	1	4		2	3	1	2	2	1	2	1	1	1	1	1	1	0	0	1	0	1	1	1	0	7	1	3	3	0	0	5	3	1	0	0	0
1	2	15	26.5	1	1	1	2	42	1	1	4	1	0	1	9		2	5	1	2	1	2	2	1	1	1	1	1	1	0	0	1	1	0	1	1	0	7	4	6	3	2	0	6	3	3	0	3	1
1	1	15	25	1	1	1	1	45	1	1	5	1	0	1	4		2	3	1	2	2	1	1	2	1	1	1	1	1	0	0	1	0	0	0	1	0	5	2	4	3	2	0	6	3	1	0	6	1
1	1	15	24.7	1	1	1	2	25	1	2	4	1	0	1	4		2	5	1	2	2	2	1	1	1	1	1	1	1	1	1	1	1	1	1	0	0	9	2	6	3	2	0	7	3	2	0	3	1
1	1	16	26.5	1	1	1	1	19	2	1	5	1	0	1	4		2	5	1	1	2	2	2	1	1	1	1	1	1	0	1	0	0	0	1	1	0	6	2	4	3	2	0	6	3	3	0	0	0
1	1	4	14.5	1	1	1	1	18	3	1	5	1	0	1	3		1	3	1	1	2	2	2	2	1	1	1	1	0	1	1	1	0	1	1	0	0	7	4	6	3	2	0	6	3	3	0	5	3
1	1	13	23.4	1	1	1	1	19	2	1	5	1	0	2	2		2	5	1	2	1	2	2	1	2	1	1	1	1	0	0	1	0	0	1	0	0	5	2	3	3	1	0	3	3	2	0	0	0
1	1	12	18.5	1	1	1	1	18	1	1	5	1	0	1	5		2	5	1	1	1	2	2	1	1	1	1	1	1	0	1	1	1	1	1	0	0	8	2	6	3	2	0	4	3	3	0	0	0
1	2	10	21.3	1	1	1	2	18	1	2	4	1	0	2	2		2	5	1	1	2	2	2	1	1	2	1	1	1	0	1	1	0	1	0	1	1	8	4	7	3	2	0	7	3	3	0	0	0
1	2	4	14.3	1	1	1	2	24	2	1	4	1	0	1	3		1	5	1	2	1	1	2	1	1	1	1	1	1	0	0	1	0	1	1	1	0	7	3	3	3	1	0	4	3	2	0	0	0
1	2	6	17	1	1	1	2	26	1	1	4	1	0	2	2		2	5	1	2	2	2	1	1	1	1	1	1	1	0	1	1	1	0	1	1	1	9	3	6	3	1	0	6	3	2	0	6	3
1	1	14	23	1	1	1	1	24	1	1	5	1	0	1	11	Dermatofibrosarcoma (DFSP) protuberans	2	5	1	2	2	1	2	1	1	1	1	1	0	0	0	1	0	1	0	0	0	4	3	3	3	1	0	6	3	3	0	0	0
1	1	2	13	1	1	1	1	24	2	1	5	1	0	1	8		2	5	1	2	2	1	2	1	1	1	1	1	1	1	1	0	0	0	0	0	0	5	4	0	0	0	0	0	0	0	0	0	0
1	2	12	16	3	3	2	2	35	1	1	2	1	0	1	4		2	5	1	2	1	1	2	1	1	1	1	1	1	0	0	0	0	1	0	0	0	4	2	6	3	2	0	4	3	3	0	0	0
1	1	12	22.5	1	1	1	2	25	2	1	4	2	House wife	2	1		2	5	1	2	2	1	2	1	1	1	1	1	1	0	1	1	0	1	0	1	1	8	2	4	3	2	0	3	3	2	0	0	0
1	1	17	26	1	1	1	1	42	3	1	5	2	0	1	14	NPC	1	5	1	2	2	1	2	1	1	1	1	1	1	0	1	0	1	0	0	1	0	6	2	4	3	2	0	5	3	2	0	0	0
1	1	9	16.1	3	3	2	2	28	1	4	4	1	0	1	13	5RBCT	2	5	1	2	1	1	2	1	1	1	0	0	1	0	0	1	0	1	1	1	1	6	1	0	0	0	0	0	0	0	0	0	0
1	2	13	17.2	3	3	2	2	32	1	1	4	1	0	1	8	Osteogenicsarcoma	2	5	1	2	1	2	2	2	1	1	1	1	1	0	0	1	0	0	1	0	0	5	2	3	3	2	0	4	3	2	0	3	3
1	1	4	16.5	1	1	1	1	39	2	1	5	1	0	1	11	ALCL	1	5	1	2	2	1	2	1	1	1	1	1	1	0	0	1	0	0	1	0	1	6	2	3	3	2	0	4	3	1	0	6	3
[truncated: 227 more columns]
